# Supplementary material for: High-Resolution Mapping and Dynamics of the Transcriptome, Transcription Factors, and Transcription Co-Factor Networks in Classically and Alternatively Activated Macrophages
Source: Front Immunol. 2018 Jan 18;9:22. doi: 10.3389/fimmu.2018.00022 (PMC5778122; doi:10.3389/fimmu.2018.00022)
Supplement: Supplementary file 1 [file Presentation_1.ZIP]

Archive with 3 entries (3 files):
- Supplementary Excel File 2_EGR2, MYC, and IRF1 binding motif in in the IL-4 and IL-13 treated BMDMs.xlsx
- Supplementary Figure S1, S2,  S3,  S4,  S5,  S6 and Table S1, S2.docx
- Supplementary Excel File 1_IRF1, RELA, and STAT1 binding motif in IFN-l primed LPS-inducible shared up-regulated genes in BMDMs.xlsx
