# Supplementary material for: High-Resolution Mapping and Dynamics of the Transcriptome, Transcription Factors, and Transcription Co-Factor Networks in Classically and Alternatively Activated Macrophages
Source: Front Immunol. 2018 Jan 18;9:22. doi: 10.3389/fimmu.2018.00022 (PMC5778122; doi:10.3389/fimmu.2018.00022)
Supplement: Supplementary file 1 [file Presentation_1.ZIP › Supplementary Excel File 2_EGR2, MYC, and IRF1 binding motif in in the IL-4 and IL-13 treated BMDMs.xlsx]

## Sheet: Sheet1
EGR2 binding motif (score >=0.819)
Gene ID	Gene Symbol	Score	Position	Sequence	Strand
NM_007534	BCL2A1B	0.988229	-83	CCGCCCACGCA	+
NM_013562	IFRD1	0.988229	-61	CCGCCCACGCA	+
NM_001284399	DDHD1	0.988229	-53	CCGCCCACGCA	+
NM_011994	ABCD2	0.988229	-56	CCGCCCACGCA	+
NM_024413	PLEKHF1	0.93738	-19	CCGCCCACGCC	-
NM_019703	PFKP	0.93738	-24	CCGCCCACGCC	-
NM_013640	PSMB10	0.918147	-121	ACGCCCACGTG	+
NM_133716	SMAP2	0.917066	-780	ACGCACACGCA	+
NM_199221	CD300LB	0.915022	-25	ACACCCACGCT	+
NM_016957	HMGN2	0.906376	-26	CCGCCCACGTG	+
NM_011103	PRKCD	0.906376	-106	CCGCCCACGTG	-
NM_001122676	ZCCHC2	0.902681	-282	CCTCCCACGCG	+
NM_030565	FAM20C	0.902466	-627	CCGCCCGCGCA	+
NM_010090	DUSP2	0.899624	-99	CCGCCCCCGCG	-
NM_007856	DHCR7	0.899624	-148	CCGCCCCCGCG	+
NM_016709	AUH	0.899543	-27	CCGCGCACGCA	-
NM_011638	TFRC	0.899543	-69	CCGCGCACGCA	+
NM_013807	PLK3	0.898684	-160	ACGCCCAGGCA	+
NM_007514	SLC7A2	0.897151	-232	ACGCCCACCCA	+
NM_172443	TBC1D16	0.894685	-40	CCGCCCCCGCT	-
NM_023141	TOR3A	0.890534	-627	TTGCCCACGCA	-
NM_026163	PKP2	0.888587	17	CCGCCGACGCG	+
NM_001146010	FCHSD2	0.886005	-222	ACGCCCCCGCC	-
NM_001285855	MATK	0.883036	-726	CCGCCCACACT	-
NM_007808	CYCS	0.877728	-382	CCGCCCACGGG	-
NM_013753	PALD1	0.877291	-7	CCTCCCACGCC	-
NM_145413	FAM20B	0.877007	7	CCGCCCGCGCG	-
NM_146119	FAM129B	0.876804	-573	ACGCCCACGAG	+
NM_008764	TNFRSF11B	0.874832	-12	ACGCCTCCGCG	+
NM_028071	COTL1	0.874234	-44	CCGCCCCCGCC	+
NM_016696	GPC1	0.872067	-86	CCGCCCGCGCT	+
NM_145222	B3GNT7	0.871692	-70	ACGCCCACCCG	-
NM_001033966	AK2	0.870765	-169	CCGCCCACTCC	+
NM_021893	CD274	0.870765	-36	CCGCCCACTCC	-
NM_009896	SOCS1	0.867116	-715	CTGCCCACGTA	+
NM_173019	PFKFB4	0.867079	-78	ACGACTACGCA	-
NM_016780	ITGB3	0.865034	-134	CCGCCCACGAG	-
NM_134117	PKDCC	0.863061	-200	CCGCCTCCGCG	+
NM_001159942	PLEKHG1	0.863051	-933	ACAGCCACGCA	-
NM_008638	MTHFD2	0.862487	-606	ACACACACGCA	-
NM_001111099	CDKN1A	0.862487	-812	ACACACACGCA	-
NM_001048177	JAK2	0.858121	-118	CCGCCTCCGCT	-
NM_009510	EZR	0.858057	-669	ACTCCCACGTG	-
NM_010689	LAT	0.856895	-95	CTGCCCACTCA	-
NM_001111049	CD151	0.856863	-521	GCTCCCACGCT	+
NM_177794	TMEM26	0.856515	-120	CCGCCCAGGCT	-
NM_008054	FYN	0.853957	-145	CCTCCGACGCA	+
NM_020559	ALAS1	0.853807	-204	GCGCCCCCGCT	-
NM_016966	PHGDH	0.853345	-78	CCTCCCACACA	-
NM_009052	BEX1	0.852331	5	TAGCCCACGCA	+
NM_021396	PDCD1LG2	0.851876	-47	ACACCCCCGCT	+
NM_001253795	TARBP2	0.851413	-43	CCGCCTACACG	+
NM_001142952	FAM46C	0.851305	-57	ACTCCCCCGCG	-
NM_001290813	ABLIM1	0.848715	-577	CTGCCCACACA	+
NM_181071	TANC2	0.84592	-324	GCCCCCACGCA	+
NM_025286	SLC31A2	0.845206	-624	CCTCACACGCA	-
NM_008548	MAN1A	0.845045	-50	CCACCCCCGCG	+
NM_022995	PMEPA1	0.844572	-92	CGGCCCCCGCA	-
NM_001127363	INPP5A	0.844423	-567	CCGCCTACGTC	+
NM_007388	ACP5	0.842572	-329	ACACCCACCCA	+
NM_019549	PLEK	0.842572	-341	ACACCCACCCA	-
NM_010228	FLT1	0.841259	-48	TCGCCCCCGCC	+
NM_175406	ATP6V0D2	0.840227	-6	ACACCCACACT	+
NM_016846	RGL1	0.837962	-3	CTTCCCACGCG	-
NM_009787	PDIA4	0.836129	-15	GCGCCCGCGCG	+
NM_011504	STXBP3	0.836066	-7	CCTCCCACTCG	-
NM_199143	ZNRF2	0.836065	-326	CCGCCCAGGCC	-
NM_009058	RALGDS	0.835504	-190	CCGCCTGCGCT	-
NM_008772	P2RY1	0.834532	-34	CCGCCCACCCC	+
NM_177282	MICAL2	0.833399	-800	CCGCCCAAGCC	+
NM_001042489	HVCN1	0.831953	-87	ACCCCCACTCA	-
NM_008967	PTGIR	0.831953	-247	ACCCCCACTCA	-
NM_175546	WDFY2	0.831302	-82	ACGCACGCGCA	+
NM_013867	BCAR3	0.831039	-199	ACGTGCACGCA	-
NM_010560	IL6ST	0.830802	-212	CCACCCACCCA	+
NM_008969	PTGS1	0.830472	-539	CCACCTACTCA	-
NM_028270	ALDH1B1	0.830462	-948	AAGCCCACTCA	-
NM_001172424	DHRS3	0.828751	-81	TCGCCCTCGCG	-
NM_012055	ASNS	0.827572	-83	ACGCCCCTGCG	+
NM_172536	ZFP609	0.825441	-145	CCGCCGCCGCG	-
NM_029219	RNF19B	0.825025	-197	GCGCCTGCGCA	+
NM_001243051	ATP6V0A1	0.82483	2	CCGCCCCCACG	-
NM_011633	TRAF5	0.824779	-915	ATGCCCACGGG	+
NM_009707	ARHGAP6	0.823919	-466	TTGCCCACTCA	-
NM_133193	IL1RL2	0.823774	-123	ACCCCCACACA	+
NM_009778	C3	0.822946	-254	CCTCCCACACT	-
NM_201518	FLRT2	0.822883	-187	ACGCCCACTGG	+
NM_027340	LIPN	0.822553	-590	CCGCCCATGTG	+
NM_029861	CNRIP1	0.822078	-10	CTCCCCACGCA	-
NM_178388	TMEM202	0.821059	-799	ATGCCCATGCT	-
NM_177036	CEACAM19	0.820882	-106	CCAGCCACGCT	+
NM_001172054	IL11RA1	0.81989	18	CCGCCCCCACT	+
NM_010386	H2-DMA	0.81939	-561	ACGCCCCCTCC	-

## Sheet: Sheet2
MYC binding motif (score >=0.858)
Gene ID	Gene Symbol	Score	Position	Sequence	Strand
NM_199143	ZNRF2	1	-422	CGCACGTGGC	-
NM_007514	SLC7A2	0.976403	-200	CGCACGTGGA	-
NM_030565	FAM20C	0.965579	-711	ACCACGTGGC	-
NM_013640	PSMB10	0.965579	-391	ACCACGTGGC	-
NM_007388	ACP5	0.965579	-738	ACCACGTGGC	-
NM_009896	SOCS1	0.962335	-512	CGCACGCGGC	+
NM_001146010	FCHSD2	0.959861	-641	CGCACGTGGG	-
NM_177282	MICAL2	0.959861	-167	CGCACGTGGG	-
NM_019703	PFKP	0.955195	-319	CCCACGTGGT	+
NM_010638	KLF9	0.952487	-199	AGCACGCGGC	+
NM_007965	EVL	0.949847	-531	GGCACGTGGA	-
NM_026424	COQ10B	0.948037	-80	CGCACGTGTC	-
NM_010689	LAT	0.942103	-24	CGCACGCGGT	+
NM_017373	NFIL3	0.941982	-702	ACCACGTGGA	-
NM_001111049	CD151	0.939968	-506	CACACGTGGA	+
NM_031256	PLEKHA3	0.935778	-110	GGCACGCGGC	+
NM_172443	TBC1D16	0.932255	-591	AGCACGCGGT	-
NM_178246	SMG5	0.930404	-862	TACACGTGGC	-
NM_145222	B3GNT7	0.923464	-36	CCCACGTGTC	+
NM_001242368	F10	0.913864	-211	AGCATGTGGC	-
NM_178076	MCF2L	0.913577	-804	AACACGTGGG	-
NM_181071	TANC2	0.911602	-706	CACACGTGTC	-
NM_029084	SLAMF8	0.91145	-150	CCCACATGGC	-
NM_001033242	CLN5	0.91145	-222	CCCACATGGC	-
NM_029861	CNRIP1	0.909447	-437	CTCACGTGGA	-
NM_009707	ARHGAP6	0.907898	-254	CGCACGTGTG	-
NM_001309637	CLEC7A	0.906487	-75	CCAACGCGTT	+
NM_025286	SLC31A2	0.906487	-2	GTCACGTGGC	-
NM_025961	GATM	0.905578	34	TGCACGCGGA	+
NM_013562	IFRD1	0.904601	-201	TCCACGCGGC	+
NM_013807	PLK3	0.904071	32	CGCGCGTGGC	-
NM_001302970	AP2M1	0.901754	-176	AACACGTGTC	-
NM_001285855	MATK	0.899588	-892	CACACATGGC	+
NM_008969	PTGS1	0.899139	-846	CCCATGTGGC	-
NM_021396	PDCD1LG2	0.899139	-900	CCCATGTGGC	-
NM_009058	RALGDS	0.898601	-100	CGCACGCGCC	-
NM_001127330	PPARG	0.89799	-42	CCCACGAGGC	-
NM_019549	PLEK	0.897155	-294	GGCATGTGGC	-
NM_011103	PRKCD	0.892904	-108	CTCACGTGGG	+
NM_012055	ASNS	0.89014	-37	CGCACGCGTT	+
NM_145437	CD300LD	0.890056	-369	AGCCCGTGGC	-
NM_172536	ZFP609	0.885045	-654	GACACGTGTC	+
NM_175546	WDFY2	0.88437	-448	TCCACGCGGT	+
NM_016846	RGL1	0.88406	-313	CGCACATGTC	+
NM_172832	PCYOX1L	0.882631	-943	TGCACATGGT	+
NM_177036	CEACAM19	0.88137	-763	ACCACATGGT	-
NM_011521	SDC4	0.881081	-615	CTCACGTGTC	-
NM_001159942	PLEKHG1	0.880959	-868	AGCACTTGGC	-
NM_007482	ARG1	0.880959	-662	AGCACTTGGC	+
NM_001048177	JAK2	0.880474	-351	CGCGCGTGGA	-
NM_001033966	AK2	0.878369	-141	CGCACGCGCT	+
NM_011638	TFRC	0.878369	-119	CGCACGCGCT	+
NM_009787	PDIA4	0.878157	-262	AACACGTGTA	-
NM_008548	MAN1A	0.87744	-80	CGCACGGGGC	-
NM_134152	LPXN	0.876923	-2	GGCATGTGGT	-
NM_013867	BCAR3	0.876234	-195	CACACGTGCA	-
NM_009924	CNR2	0.876234	-760	CACACGTGCA	+
NM_009892	CHIL3	0.876234	-456	TTCATGTGGA	-
NM_010560	IL6ST	0.876234	-692	CACACGTGCA	+
NM_009223	SNN	0.876037	-86	CGCACGTGAC	+
NM_010386	H2-DMA	0.875775	-878	GGCACGAGGT	+
NM_019571	TSPAN5	0.875746	-120	GACACGCGGA	+
NM_027340	LIPN	0.875542	-587	CCCATGTGGA	+
NM_016780	ITGB3	0.874393	-136	CCCACGAGGA	-
NM_001287180	ATF4	0.873558	-358	GGCATGTGGA	-
NM_001111099	CDKN1A	0.872575	-425	AGCACGAGGG	-
NM_001172424	DHRS3	0.872044	-455	GGCACGCGCC	-
NM_009052	BEX1	0.871942	-12	CGCAAGTGGC	+
NM_016957	HMGN2	0.869824	-389	AGCCCGTGGT	+
NM_010172	F7	0.869104	-367	GGCAGGTGGC	-
NM_175093	TRIB3	0.867592	-426	AGCACGGGGC	+
NM_009507	VHL	0.866459	-682	AGCCCGTGGA	+
NM_001284399	DDHD1	0.866406	-85	CGCGCGCGGC	+
NM_028071	COTL1	0.866348	-655	GTCACGTGGG	-
NM_001122676	ZCCHC2	0.866233	-377	CCCACTTGGC	+
NM_016709	AUH	0.866233	-341	CCCACCTGGC	-
NM_013753	PALD1	0.865581	-482	AGCAGGTGGT	-
NM_133662	IER3	0.864913	-525	AGCACACGGA	-
NM_178388	TMEM202	0.8625	-607	TGCAGGTGGC	-
NM_001113198	MITF	0.861892	-174	ACCACGTTGT	+
NM_183031	GPR183	0.861574	-42	AGCACGTAGC	+
NM_011633	TRAF5	0.861239	-508	ACCAGGTGGC	+
NM_011498	BHLHE40	0.860849	-259	CTCACGTGTT	-
NM_008764	TNFRSF11B	0.86072	-286	GACATGTGGC	+
NM_010090	DUSP2	0.859744	-111	TTCACGTGGG	-
NM_007534	BCL2A1B	0.859462	-435	ATCACGTGCC	-
NM_007856	DHCR7	0.859225	-454	CACAGGTGGC	+
NM_008625	MRC1	0.859225	-103	GTCACATGGG	-
NM_020559	ALAS1	0.858461	-1	CGCACGCGCG	-

## Sheet: Sheet3
IRF1 binding motif (score >=0.791)
Gene ID	Gene Symbol	Score	Position	Sequence	Strand
NM_021893	CD274	0.964021	-350	TTTCACTTTCACTTTTAGTTT	+
NM_009896	SOCS1	0.907393	-82	CCCCGCTTTCGGTTTCTCTTT	-
NM_021394	ZBP1	0.897247	-58	CCAAAGTTTCATTTTCTCTTT	+
NM_013867	BCAR3	0.89625	-470	TTTTGCTTTTGGTTTCTGTTT	+
NM_001127330	PPARG	0.886899	-395	TCTCAGTTTTATTTTTATTTT	-
NM_175649	TNFRSF26	0.883123	-906	TCTTGGTTTTTGTTTCATTTT	+
NM_029861	CNRIP1	0.878666	-540	TCCTATTTTCATTTTCATTAT	-
NM_009507	VHL	0.875833	-187	GTTTCCTTTCCTTTTCTTTTT	-
NM_016846	RGL1	0.875631	-573	TCTTGCTTTTTTTTTCTTTTT	-
NM_009787	PDIA4	0.875524	-583	CCTTTCTTTCTTTTTTTTTTT	+
NM_019946	MGST1	0.873614	-617	CTTTTCTTTCCTTTTCTTTTC	-
NM_177036	CEACAM19	0.871577	-313	TCTTTCTTTCTTTTTTTCTTC	-
NM_023141	TOR3A	0.867545	-474	CTACTGTTTCATTTTCCTCTT	+
NM_173019	PFKFB4	0.867034	-766	GTTTGGTTTTTCTTTCTTTTG	-
NM_008054	FYN	0.866394	-649	CTTCTCTTTCACTTTTCCTGG	+
NM_001159942	PLEKHG1	0.864657	-436	TTTTTCTTTTTGTTTTTCTTT	-
NM_007482	ARG1	0.86156	-693	ATGTTCTTTCGCTTCCTGTTT	-
NM_025936	RARS	0.853172	-504	CATTGTTTTCTCTTTCCCCTT	+
NM_025286	SLC31A2	0.846259	-702	CATTGCTTTTTTTTTTTTTTT	-
NM_001243051	ATP6V0A1	0.846048	-878	AGTTGCTTTTTTTTTTTTTTT	+
NM_009707	ARHGAP6	0.845689	-680	ATGACGTTTCATTTTTTATTT	+
NM_009223	SNN	0.845502	-367	ATTTTCTTTCCTTTTCTCATC	-
NM_178388	TMEM202	0.845322	-45	AGCCTGTTTCTCTTTCATCAT	-
NM_145222	B3GNT7	0.841596	-555	CCCCACTTTTTTTTTTTTTTT	-
NM_177282	MICAL2	0.840566	-534	TCGCACTTTCTCTTTCTTGGC	-
NM_001113198	MITF	0.837726	-743	GTCTGCTTTCAATTTCTCAGT	-
NM_001243762	CLCN5	0.837022	-223	CCTTGGTTTTGCTTTTGTCTT	-
NM_031256	PLEKHA3	0.836316	-807	TCTCTCTCTCTCTTTCTCTCT	-
NM_011333	CCL2	0.836297	-117	TTCAACTTCCACTTTCCATCA	+
NM_016696	GPC1	0.835732	-679	GGCTAGTTTTTTTTTTTTTTT	+
NM_010228	FLT1	0.835695	-790	CTTGGCTTTTTTTTTTTTTTT	+
NM_001253795	TARBP2	0.835489	-688	TCGTGGTATCACTTTCTCCTT	+
NM_029084	SLAMF8	0.834415	-21	GGATGCTTTCGCTTTCAAGAC	+
NM_019703	PFKP	0.833444	-531	TCCAGGTTTCACTTCTCCTTC	-
NM_026362	PLGRKT	0.830776	-293	TTGTTGTTTTTGTTTTGTTTT	+
NM_001304830	MAFF	0.829938	-702	TCTTCCTTTCTTTTTTCTTCC	-
NM_011454	SERPINB6B	0.828726	-142	TTTCCGTTTCTTTTCCTTTTC	+
NM_172536	ZFP609	0.827013	-830	CTTCAGTTTTTCTTTGATTAT	-
NM_199221	CD300LB	0.82696	-807	TCTTACTTTCTTTCTCTCTGT	+
NM_183031	GPR183	0.826149	-454	AGTTAGTTACATTTTCAGTGT	-
NM_133193	IL1RL2	0.825332	-846	TTTACGTTTTATTTTTACTAT	-
NM_021396	PDCD1LG2	0.82392	-799	TCTCATTTTCACTTCTAATCT	-
NM_019549	PLEK	0.823742	-67	ATCTAGTTCCTCTTTCTGACT	+
NM_001284399	DDHD1	0.823237	-757	CCTAGGTTTTTGTTTTTTTTT	+
NM_133951	RRP8	0.822595	-41	GGTTTGTTTTTTTTTTTTTTT	-
NM_134152	LPXN	0.821009	-305	ATTAACTTTCAATTTTTATAG	+
NM_008607	MMP13	0.817673	-158	AGATGCCTTCATTTTCCATTT	+
NM_175512	DHRS9	0.816993	-648	CTGAAGTTTTACTTCTAATTT	-
NM_010187	FCGR2B	0.816769	-41	GTTTCTTTTCACTTCCCCATT	+
NM_001302970	AP2M1	0.816631	-417	TTACTGTTTTTTTTTTTTTTT	-
NM_031198	TFEC	0.816077	-363	TTATTGTTTGAGTTTTTGTTT	-
NM_172832	PCYOX1L	0.816037	-541	GTTTTCTTCCAGTTTCTACAC	-
NM_001172424	DHRS3	0.815764	-335	CCCTCCTTTTTTTTTTTTTTT	-
NM_001033966	AK2	0.814872	-608	AGCTATCTTCATTTTCATTTT	+
NM_009139	CCL6	0.814027	-660	AAGAACTTTCTCTTTTTTTGG	+
NM_028270	ALDH1B1	0.813465	-538	ACTCACTTCCACTGTCTTTCT	+
NM_007534	BCL2A1B	0.811106	-157	CACCACTTCCTCTTCCTCTTC	-
NM_001033238	CBLB	0.810611	-229	TCCTCGTTCCACTTTTGTTCC	+
NM_008764	TNFRSF11B	0.810091	-91	GGTGGCTTTCTCCTTCTTTTC	+
NM_201518	FLRT2	0.8098	-540	CTCTCCTTGCGGTTTCATTTA	+
NM_007388	ACP5	0.80951	-406	TTTTTTTTTTTGTTTTTGTTT	-
NM_001172054	IL11RA1	0.808942	-762	TCTTACTTTTGCTTTAGAATT	-
NM_001309637	CLEC7A	0.807166	-72	ACGCGTTTTCATTTCCTGCTT	+
NM_012055	ASNS	0.806135	-875	TTTTTTTTTTTTTTTTTTTTT	+
NM_013654	CCL7	0.806135	-241	TTTTTTTTTTTTTTTTTTTTT	-
NM_027836	MS4A7	0.804448	-660	TTTCTCTTTTATTTACTCTAT	-
NM_016966	PHGDH	0.804335	-700	GATTACTTTTTTTTTTTTTAG	-
NM_013753	PALD1	0.803743	-226	AGCAAGTTCCTCTTTCCTTGT	-
NM_009892	CHIL3	0.802921	-904	GGTCTCTTTTTCTTTTTTCTG	+
NM_008969	PTGS1	0.802602	-796	CATTAATTTTATTTTGTGTAA	+
NM_001033242	CLN5	0.801518	-904	AATTTTTTTTTTTTTCCTTTT	+
NM_011638	TFRC	0.800005	-468	CATTGGTTCCTATTTCCCTTC	+
NM_008625	MRC1	0.799585	-559	AACTTCTGTCATTTTCCTTCT	+
NM_172443	TBC1D16	0.798465	-360	TGGCTCTTCCACTTCCAGCTT	+
NM_026835	MS4A6D	0.797979	-78	CTTTACTTCCTTTTTCATAGA	-
NM_026163	PKP2	0.796688	-940	TGTGGCTTCCTGTTTTGCCTT	-
NM_007514	SLC7A2	0.795564	-503	TTCAAGTTTTGATTTCATTAC	+
NM_013562	IFRD1	0.795299	-943	TTTTTCTCTCCTTTTCTTTAC	-
NM_207668	ACPP	0.79507	-216	CTTCTCTTTTGCTTTCCGGGC	-
NM_199143	ZNRF2	0.794237	-198	CGCCCGTTCCTCTTTCCCGTT	+
NM_001290813	ABLIM1	0.794074	-174	TATTAATTTTGCTTTCCGATA	+
NM_029219	RNF19B	0.793764	-721	GGTTTCTTTCAGTCCCCCTTC	-
NM_016780	ITGB3	0.792708	-249	CAAAGCTTTTTTTTTCTTCTT	+
NM_001285855	MATK	0.791009	-573	TTCTAGTTTCCCTCTGCTTTT	+
