# Supplementary material for: High-Resolution Mapping and Dynamics of the Transcriptome, Transcription Factors, and Transcription Co-Factor Networks in Classically and Alternatively Activated Macrophages
Source: Front Immunol. 2018 Jan 18;9:22. doi: 10.3389/fimmu.2018.00022 (PMC5778122; doi:10.3389/fimmu.2018.00022)
Supplement: Supplementary file 1 [file Presentation_1.ZIP › Supplementary Excel File 1_IRF1, RELA, and STAT1 binding motif in IFN-l primed LPS-inducible shared up-regulated genes in BMDMs.xlsx]

## Sheet: Sheet1
IRF1 binding motif (score >=0.852)
Gene ID	Gene Symbol	Score	Position	Sequence	Strand
NM_175449	FAM26F	1	-64	GAAAGTGAAACC	+
NM_021893	CD274	1	-352	GAAAGTGAAACC	-
NM_007464	BIRC3	0.989785	-215	AAAAGTGAAACC	+
NM_029084	SLAMF8	0.984494	-17	GAAAGCGAAAGC	-
NM_011189	PSME1	0.984494	7	GAAAGCGAAAGC	-
NM_011530	TAP2	0.984494	22	GAAAGCGAAAGC	+
NM_001161730	TAP1	0.984494	-561	GAAAGCGAAAGC	+
NM_010260	GBP2	0.980885	-61	GAAAGTGAAACT	-
NM_021274	CXCL10	0.980885	-213	GAAAGTGAAACT	+
NM_145636	IL27	0.980885	-79	GAAAGTGAAACT	+
NM_013606	MX2	0.980885	-939	GAAAGTGAAACT	+
NM_001033767	GM4951	0.980885	-133	GAAAGTGAAACT	-
NM_010501	IFIT3	0.980885	-158	GAAAGTGAAACT	-
NM_008331	IFIT1	0.980885	-106	GAAAGTGAAACT	-
NM_001145164	TGTP2	0.974294	-70	GAAACCGAAACC	+
NM_015790	ICOSL	0.974279	-502	AAAAGTGAAAGC	-
NM_001271676	IFI47	0.970669	-36	AAAAGTGAAACT	-
NM_001277179	GM1966	0.966049	-75	CAAAACGAAACC	+
NM_001139519	ZBP1	0.965141	-54	GAAAATGAAACT	-
NM_198095	BST2	0.965141	-165	GAAAATGAAACT	+
NM_017466	CCRL2	0.965141	-771	GAAAATGAAACT	-
NM_001289704	CFLAR	0.958788	4	GAAACCGAAAGC	-
NM_001135115	GM12250	0.958788	-93	GAAACTGAAAGC	-
NM_018738	IGTP	0.958788	-34	GAAACTGAAAGC	+
NM_013585	PSMB9	0.958788	-377	GAAACCGAAAGC	+
NM_001256005	GBP4	0.958535	-904	AAAAATGAAAGC	-
NM_001083312	GBP7	0.955179	-55	GAAACTGAAACT	-
NM_001289492	GBP3	0.955179	-55	GAAACTGAAACT	-
NM_008326	IRGM1	0.955179	-98	GAAACCGAAACT	+
NM_009369	TGFBI	0.955179	-211	GAAACTGAAACT	+
NM_023386	RTP4	0.955179	-74	GAAACCGAAACT	+
NM_008207	H2-T24	0.955179	-369	GAAACCGAAACT	-
NM_001146275	IIGP1	0.950796	-159	GAAAGTGAAACA	-
NM_021384	RSAD2	0.949635	-122	GAAAATGAAAGT	-
NM_133871	IFI44	0.944963	-8	AAAACTGAAACT	-
NM_030194	SP110	0.93942	7	AAAAATGAAAGT	-
NM_008329	IFI204	0.938662	-161	GAAATTGAAAGC	+
NM_001033450	MNDA	0.938662	-37	GAAATTGAAAGC	+
NM_001170853	MNDAL	0.938662	-36	GAAATCGAAAGC	+
NM_172648	IFI205	0.938662	-134	GAAATTGAAAGC	+
NM_001039530	PARP14	0.93529	-54	GAAAGCGAAAGA	+
NM_011990	SLC7A11	0.935053	-314	GAAAATGAAACA	-
NM_153564	GBP5	0.935053	-167	GAAATTGAAACT	-
NM_013819	H2-M3	0.932892	-103	AGAAGTGAAACC	-
NM_172777	GBP9	0.929457	-102	AAAACTGAAAGT	-
NM_194336	GBP6	0.929457	-152	AAAACTGAAAGT	-
NM_010090	DUSP2	0.928699	-554	GAAAGCCAAAGC	-
NM_025992	HERC6	0.928699	-506	GAAAGCCAAAGC	-
NM_023158	CXCL16	0.927602	36	GGAAGTGAAAGC	+
NM_011408	SLFN2	0.927602	-61	GGAAGTGAAAGC	-
NM_010382	H2-EB1	0.925998	-333	CAAAGCAAAACC	+
NM_015783	ISG15	0.92509	-72	GAAACCGAAACA	+
NM_008392	IRG1	0.925075	-65	AAAAGTGAAAGG	+
NM_001177627	SLC2A6	0.924837	-648	AAAAACGAAACA	-
NM_178931	TNFRSF14	0.921466	-60	AAAAGTGAAAAT	-
NM_001037917	GM6377	0.921466	-224	AAAAGTGAAAAT	+
NM_030563	N4BP1	0.919321	-465	TAAAGTGAAACC	-
NM_001139520	SAMHD1	0.918246	-939	AAAAACAAAACC	-
NM_011854	OASL2	0.918246	-245	AAAAACAAAACC	+
NM_153287	CSRNP1	0.918246	-785	AAAAACCAAACC	-
NM_008551	MAPKAPK2	0.914875	-483	AAAAGTAAAACT	+
NM_010554	IL1A	0.913777	-547	AAAAGTGACACT	-
NM_001001892	H2-K1	0.913777	-106	AGAAGTGAAACT	-
NM_001143689	H2-Q4	0.913777	-155	AGAAGTGAAACT	-
NR_051981	H2-Q5	0.913777	-154	AGAAGTGAAACT	-
NM_145827	NLRP3	0.912956	-115	GAAAATAAAAGC	+
NM_001048177	JAK2	0.911858	-560	GGAAACGAAAGC	+
NM_007536	BCL2A1D	0.909584	-56	GAAAGCCAAAGT	-
NM_009742	BCL2A1A	0.909584	-56	GAAAGCCAAAGT	-
NM_007534	BCL2A1B	0.909584	-100	GAAAGCCAAAGT	-
NM_009775	TSPO	0.909346	-439	GAAAACAAAACT	-
NM_029509	GBP8	0.909331	-140	AAAATTGAAAGT	-
NM_001039701	IL1RN	0.909105	-74	AAAAGAGAAACC	-
NM_177371	TNFSF15	0.908487	-363	GGAAGTGAAAGT	-
NM_001278601	TNF	0.907186	-331	AGAACTGAAACC	-
NM_009735	B2M	0.905975	-139	GAAACTGAAAAT	+
NM_001114665	FNBP1L	0.9053	-686	GAAAGCGAACCC	-
NM_010398	H2-T23	0.903815	-126	GAAAGAGAAAGC	-
NM_172621	CLIC5	0.903815	-857	GAAAGAGAAAGC	+
NM_001042605	CD74	0.901896	-105	GGAACTGAAAGC	-
NM_133662	IER3	0.900292	-913	CAAACCAAAACC	-
NM_011611	CD40	0.900206	-500	GAAAGAGAAACT	+
NM_029612	SLAMF9	0.899369	-151	AAAAGTCAAAGT	+
NM_183162	HELZ2	0.898034	16	AGAAACGAAACT	+
NM_010846	MX1	0.898034	-135	AGAAACGAAACT	-
NM_001159401	UPP1	0.896126	-384	ACAAGTGAAACC	-
NM_019949	UBE2L6	0.894749	-582	CAAAATAAAAGC	+
NM_009778	C3	0.894749	-725	CAAAACCAAAGC	+
NM_011227	RAB20	0.893904	-824	GGAAGCGAAACA	+
NM_011331	CCL12	0.893651	26	CGAAATGAAAGC	-
NM_001164477	IFIH1	0.893615	32	GAAACAGAAACC	+
NM_011809	ETS2	0.893362	-688	AAAAAGGAAACC	+
NM_013632	PNP	0.891377	-104	AAAAGCGAAAAA	-
NM_001177980	PDE4B	0.891139	-181	CAAAACAAAACT	-
NR_015474	IL1BOS	0.890598	-386	GTAAATGAAACC	+
NM_019494	CXCL11	0.88999	-121	AAAAGAGAAACT	+
NM_145209	OASL1	0.88999	-651	AAAAGAGAAACT	-
NM_177861	TMEM67	0.889169	-592	AAAACTCAAACT	+
NM_023143	C1RA	0.889169	-25	AAAACCAAAACT	+
NM_001164071	TANK	0.888158	-691	AAAATTCAAACC	-
NM_001001495	TNIP3	0.887313	-305	GAAAGTCACACC	+
NM_028808	P2RY13	0.884786	-394	AAAAGTAAAACA	+
NM_001025313	TAPBP	0.884786	-501	AAAAGCAAAAAC	-
NM_001164327	PHF11B	0.884462	-50	GAAAAAGAAACT	+
NM_001012236	TREX1	0.883689	-802	AAAAGTGACACA	-
NM_008599	CXCL9	0.883625	-861	AAAAACAAAAGT	-
NM_010119	EHD1	0.882867	-855	GAAATTAAAAGC	-
NM_001142706	CFB	0.879496	-151	GAAAGCAAAAGG	-
NM_009982	CTSC	0.879258	-561	GAAAACAAAACA	+
NM_001044740	SLC7A2	0.879258	-499	GAAATCAAAACT	-
NM_001205052	JDP2	0.878398	-858	GGAAGTGAAAGA	-
NM_001033122	CD69	0.878109	-637	GAAACAGAAAGC	-
NM_013653	CCL5	0.878109	-158	AAAACTGAAATC	-
NM_172883	MFSD7A	0.877011	-788	AACAGTGAAACT	+
NM_145391	TAPBPL	0.877011	-243	AAAAGTGAGACT	+
NM_008332	IFIT2	0.875887	-640	GAAAGTAAAAAT	-
NM_001243760	CIITA	0.874247	-280	AAAAAGGAAACT	-
NM_008607	MMP13	0.87405	-154	GAAAATGAAGGC	-
NM_011905	TLR2	0.872565	-147	AGAACTGAAAGT	-
NM_027514	PVR	0.871554	-174	AGAATTGAAAGC	-
NM_011333	CCL2	0.870679	-113	GAAAGTGGAAGT	-
NM_019388	CD86	0.87042	-119	AAGACTGAAACC	+
NM_008102	GCH1	0.870117	-489	GAAAGGGAAAAC	+
NM_178751	ORAI2	0.869296	-543	GAAACTCAAACA	-
NM_153159	ZC3H12A	0.86928	-672	AAAAGCCAAAGA	+
NM_013654	CCL7	0.869043	-497	AAAAACAAAACA	-
NM_207231	ARL5C	0.869043	-239	AAAAACAAAAAC	+
NM_021524	NAMPT	0.869043	-928	AAAAACAAAACA	+
NM_053108	GLRX	0.869043	-303	AAAAATAAAAAC	-
NM_009404	TNFSF9	0.869043	-537	AAAAACAAAACA	+
NM_007609	CASP4	0.868956	0	TAAAATGAAAGT	-
NM_144539	SLAMF7	0.865671	-446	AAAACCGAAAAA	+
NM_008176	CXCL1	0.865671	-162	AAAAGCAAAAAT	+
NM_013652	CCL4	0.865671	-806	CAAACTCAAAGT	-
NM_001281854	AOAH	0.863526	-142	TAAAGTAAAACC	-
NM_199016	ENPP4	0.863526	-293	GAAAGGCAAACC	+
NM_009841	CD14	0.862429	-781	TATAGTGAAACC	+
NM_010493	ICAM1	0.861592	-657	AGAAGTCAAAGC	+
NM_001080813	RAB11FIP1	0.861387	-602	CAAACCGAACCC	-
NM_011337	CCL3	0.861354	-721	AGAAACAAAACC	-
NM_001013817	SP140	0.861267	-277	AAAAATGATACT	+
NM_001136061	EDNRB	0.861051	-254	CAAAACAAAACA	+
NM_001271416	LY6A	0.861051	-176	CAAAACAAAAAC	+
NM_019467	AIF1	0.859902	-201	AAAAGAGAAAAC	+
NM_031168	IL6	0.858994	-288	AAAACTGAAATT	-
NM_001162921	ZC3H12C	0.857983	-791	AGAACTGAAACA	-
NM_019948	CLEC4E	0.857983	-782	AAAAGTCACACT	-
NR_040371	GM14023	0.857679	-907	CAAAGCCAAAAT	-
NM_145968	TAGAP	0.857679	-219	CAAAGTAAAAAT	-
NM_011157	SRGN	0.856096	-732	GAATGTGAAAAC	-
NM_010724	PSMB8	0.856063	-853	GGAAATAAAAGC	-
NM_008418	KCNA3	0.855843	-937	CAAAATGAAGGC	+
NM_001253872	ITGAL	0.854935	-58	GAAAATGCAAGT	+
NM_133921	NFXL1	0.854914	-599	ATAACTGAAAGC	-
NM_001163567	FAM102B	0.853311	-228	AAAAGACAAACC	-
NM_012021	PRDX5	0.852472	-478	CAAAGCGGAAGT	-

## Sheet: Sheet2
RELA binding motif (score >=0.849)
Gene ID	Gene Symbol	Score	Position	Sequence	Strand
NM_153564	GBP5	1	-77	GGGAATTTCC	-
NM_009140	CXCL2	1	-97	GGGAATTTCC	+
NM_008176	CXCL1	1	-71	GGGAATTTCC	+
NM_194336	GBP6	1	-425	GGGAATTTCC	+
NM_001110824	FOXP4	1	-641	GGGAATTTCC	-
NM_001042605	CD74	1	-124	GGGAATTTCC	+
NM_007609	CASP4	0.989563	-93	GGGGATTTCC	+
NM_001143689	H2-Q4	0.989563	-174	GGGGATTTCC	+
NM_013653	CCL5	0.979021	-90	GGGAGTTTCC	-
NM_001142706	CFB	0.976813	-136	CGGAATTTCC	+
NM_029084	SLAMF8	0.972577	36	GGGACTTTCC	+
NM_009735	B2M	0.972577	-126	GGGACTTTCC	-
NM_177371	TNFSF15	0.972577	-239	GGGACTTTCC	+
NM_011227	RAB20	0.972577	-904	GGGACTTTCC	+
NM_007870	DNASE1L3	0.972577	-413	GGGACTTTCC	+
NM_001256005	GBP4	0.970368	-354	TGGAATTTCC	+
NM_021274	CXCL10	0.970368	-158	TGGAATTTCC	-
NM_029509	GBP8	0.970368	-413	TGGAATTTCC	+
NM_172777	GBP9	0.970368	-373	TGGAATTTCC	+
NM_008392	IRG1	0.970368	-85	TGGAATTTCC	-
NM_133662	IER3	0.970368	-140	TGGAATTTCC	+
NM_008361	IL1B	0.968584	-689	GGGGGTTTCC	+
NM_010090	DUSP2	0.968584	-681	GGGGGTTTCC	+
NM_010493	ICAM1	0.968584	-827	GGGGGTTTCC	-
NM_001164071	TANK	0.96214	-72	GGGGCTTTCC	+
NM_011338	CCL9	0.96214	-35	GGGGCTTTCC	-
NM_001278601	TNF	0.96214	-512	GGGGCTTTCC	+
NM_144539	SLAMF7	0.959931	-387	TGGGATTTCC	-
NM_001177627	SLC2A6	0.959931	-575	TGGGATTTCC	-
NM_001001495	TNIP3	0.959931	-53	TGGGATTTCC	-
NM_001166402	TNFAIP3	0.959931	-324	TGGGATTTCC	+
NM_011408	SLFN2	0.959931	-33	TGGGATTTCC	+
NM_015783	ISG15	0.955834	-41	CGGAGTTTCC	-
NM_011905	TLR2	0.952757	-172	GGGAATTCCC	+
NM_001277179	GM1966	0.952757	-852	GGGAATTCCC	+
NM_001199275	TNIP1	0.952757	-57	GGGAATTCCC	+
NM_009396	TNFAIP2	0.952757	-767	GGGAAATTCC	+
NR_102366	AW112010	0.952757	-70	GGGAAATTCC	-
NM_010260	GBP2	0.949389	-767	TGGAGTTTCC	-
NM_001163590	STX11	0.949389	-271	CGGACTTTCC	-
NM_008204	H2-M2	0.949389	-172	TGGAGTTTCC	+
NM_028808	P2RY13	0.949211	-351	GGGATTTTCC	+
NM_031168	IL6	0.949211	-44	GGGATTTTCC	+
NM_001033122	CD69	0.949211	-220	GGGATTTTCC	-
NM_010548	IL10	0.945397	-487	CGGGGTTTCC	+
NM_001025313	TAPBP	0.945397	-636	CGGGGTTTCC	+
NM_001008497	P2RY14	0.942945	-104	TGGACTTTCC	+
NM_011198	PTGS2	0.942321	-335	GGGGATTCCC	+
NM_011521	SDC4	0.942321	-82	GGGGAATTCC	+
NM_019494	CXCL11	0.942321	-77	GGGGAATTCC	+
NM_001290457	RELB	0.942321	-24	GGGGAATTCC	+
NM_001001892	H2-K1	0.942321	-125	GGGGATTCCC	+
NR_051981	H2-Q5	0.942321	-173	GGGGATTCCC	+
NM_010387	H2-DMB1	0.938952	-463	TGGGGTTTCC	+
NM_001271676	IFI47	0.938774	-254	GGGGTTTTCC	-
NM_133897	LRRC8C	0.931779	-528	GGGAGTTCCC	+
NM_010378	H2-AA	0.931779	-183	GGGAGTTCCC	+
NM_010577	ITGA5	0.92957	-378	CGGAATTCCC	+
NM_033601	BCL3	0.925334	2	GGGACTTCCC	-
NM_001029855	PSME2	0.925334	-349	GGGACTTCCC	-
NM_001289487	EXOC3L4	0.921342	-555	GGGGGATTCC	-
NM_013606	MX2	0.915898	-136	GTGAGTTTCC	+
NM_198095	BST2	0.914897	-177	GGGGCATTCC	+
NM_017466	CCRL2	0.914897	-304	GGGGCTTCCC	+
NM_023158	CXCL16	0.914897	-844	GGGGCTTCCC	-
NM_153287	CSRNP1	0.912689	11	TGGGATTCCC	+
NM_001281854	AOAH	0.909454	-366	GTGACTTTCC	-
NM_011611	CD40	0.905515	-83	GGGAAATCCC	+
NM_007536	BCL2A1D	0.905461	-391	GTGGGTTTCC	+
NM_009742	BCL2A1A	0.905461	-402	GTGGGTTTCC	+
NM_007534	BCL2A1B	0.905461	-446	GTGGGTTTCC	+
NM_001146275	IIGP1	0.903253	-629	CTGGATTTCC	+
NR_033498	AI504432	0.902686	-910	GGGCATTTCC	-
NM_001044740	SLC7A2	0.902686	-270	GGGCATTTCC	+
NM_008194	GYK	0.902686	-504	GGGTATTTCC	+
NM_010119	EHD1	0.902686	-787	GGGTATTTCC	+
NM_001162921	ZC3H12C	0.902147	-206	TGGAGTTCCC	-
NM_001164327	PHF11B	0.902147	-912	TGGAGTTCCC	+
NM_013819	H2-M3	0.902147	-127	TGGAGATTCC	+
NM_001048177	JAK2	0.902147	-357	TGGAGATTCC	-
NM_013671	SOD2	0.898154	-84	CGGGGTTCCC	+
NM_009404	TNFSF9	0.898154	-59	CGGGGTTCCC	-
NM_001289492	GBP3	0.895702	15	TGGACTTCCC	-
NM_145636	IL27	0.893974	-393	GGGAATTACC	-
NM_001012236	TREX1	0.893974	-356	GGGAATTACC	+
NM_145968	TAGAP	0.893974	-563	GGGAATTGCC	-
NM_015790	ICOSL	0.892711	-305	CTGAGTTTCC	+
NM_001033272	SPATA13	0.892711	-675	CTGAGTTTCC	+
NM_001164036	LY6E	0.892711	-470	CTGAGTTTCC	-
NM_001177980	PDE4B	0.89256	-156	GAGAATTTCC	+
NM_008599	CXCL9	0.892249	-43	AGGGATTTCC	+
NM_001039530	PARP14	0.892249	-71	AGGGATTTCC	+
NM_001243064	CAV1	0.89171	-99	TGGGGTTCCC	-
NM_028935	ZFP558	0.89171	-779	TGGGGATTCC	-
NM_001004174	AA467197	0.891532	-889	GGGGTTTCCC	+
NM_183162	HELZ2	0.891227	-31	GGTAATTTCC	+
NM_019948	CLEC4E	0.891227	-941	GGAAATTTCC	+
NM_001170853	MNDAL	0.891227	-678	GGGAATTTCT	+
NM_010554	IL1A	0.891227	-83	GGGAATTTAC	-
NM_009763	BST1	0.891227	-927	GGGAATTTTC	-
NM_001170851	KLRA2	0.891227	-247	GGGAATTTCA	+
NM_030720	GPR84	0.891227	-362	GGGAATTTCT	+
NM_145857	NOD2	0.885265	-857	TGGGCTTCCC	+
NM_001289686	ARHGEF3	0.884536	-917	GGGAGATCCC	+
NM_001290822	PDPN	0.883537	-741	GGGGATTACC	+
NM_009982	CTSC	0.882274	-2	CTGGGTTTCC	+
NM_011990	SLC7A11	0.881707	-484	GGGTGTTTCC	-
NM_011333	CCL2	0.881707	-152	GGGTGTTTCC	-
NM_013652	CCL4	0.881707	-702	GGGTGTTTCC	-
NM_145391	TAPBPL	0.88079	18	GGGGATTTCT	+
NM_010531	IL18BP	0.88079	-543	GGGGATTTCT	-
NM_011331	CCL12	0.88079	-128	GGTGATTTCC	-
NM_011530	TAP2	0.88079	-829	GGTGATTTCC	+
NM_019949	UBE2L6	0.879198	-870	GTGGATTCCC	+
NM_011157	SRGN	0.87583	-515	CTGGCTTTCC	-
NM_207231	ARL5C	0.87583	-520	TTGGGTTTCC	+
NM_001038604	CLEC5A	0.875652	-125	GTGGTTTTCC	+
NM_153159	ZC3H12A	0.873054	-470	TGGCATTTCC	+
NM_008332	IFIT2	0.872995	-247	GGGAGCTTCC	+
NM_030563	N4BP1	0.871582	-45	GCGAGTTTCC	+
NM_011337	CCL3	0.871582	-340	GAGAGTTTCC	+
NM_133871	IFI44	0.870248	-516	GGGAGTATCC	-
NM_001038643	SLCO3A1	0.870248	-493	GGGAGTATCC	-
NM_019388	CD86	0.870248	-229	GGGAGTTTCT	-
NM_007413	ADORA2B	0.869373	-162	CCGAATTTCC	-
NM_020557	CMPK2	0.869373	-57	CAGAATTTCC	+
NM_010501	IFIT3	0.868656	-375	GTGAGTTCCC	-
NM_008418	KCNA3	0.868344	-103	CGGGTTTCCC	-
NM_023143	C1RA	0.865137	-179	GAGACTTTCC	-
NM_008331	IFIT1	0.865137	-409	GAGACTTTCC	-
NM_145827	NLRP3	0.864826	-95	AGGGCTTTCC	+
NR_015474	IL1BOS	0.863804	-829	GGCACTTTCC	-
NM_001163489	SEMA4A	0.863804	-500	GGGACTTTTC	-
NM_019738	NUPR1	0.863804	-577	GGGACTTTTC	+
NM_175449	FAM26F	0.863804	-99	GGGACTTTAC	+
NM_001167680	RHBDF2	0.863804	-577	GGGACTGTCC	-
NM_013585	PSMB9	0.863804	-443	GGGACTTTAC	-
NM_001310038	CLCF1	0.863804	-851	GGGACTTTCT	-
NM_001080813	RAB11FIP1	0.862211	-717	GTGACTTCCC	-
NM_001039701	IL1RN	0.861595	-157	TGTAATTTCC	-
NM_018738	IGTP	0.861595	-359	TGGAATTTCT	+
NM_207105	H2-AB1	0.861595	-776	TGGAATTTCA	-
NM_001135115	GM12250	0.861349	-622	CGGAGATCCC	-
NM_001013817	SP140	0.859811	-698	GGGGGTTTTC	-
NM_172409	FMNL2	0.859811	-473	GGGGGTCTCC	+
NM_001114665	FNBP1L	0.859811	-302	GGGGGTCTCC	+
NM_001033767	GM4951	0.858936	-113	CAGGATTTCC	-
NM_030701	HCAR2	0.858219	-177	GTGGGTTCCC	+
NM_177861	TMEM67	0.857603	-472	CGGGATTTCT	+
NM_010186	FCGR1	0.856457	-583	TTGATTTTCC	+
NM_030194	SP110	0.85601	-123	CTGGATTCCC	+
NM_021524	NAMPT	0.8547	11	GCGGCTTTCC	-
NM_001048054	DUSP16	0.853367	-476	GGGGCTTTTC	-
NM_008638	MTHFD2	0.853367	-2	GGGGCTTTCG	+
NM_026331	SLC25A37	0.853367	-247	GGGGCTGTCC	-
NM_001161769	LMO4	0.852075	-286	CGGCCTTTCC	+
NM_012021	PRDX5	0.851774	-604	GTGGCTTCCC	-
NM_008102	GCH1	0.849808	-251	CGGAGGTTCC	+
NM_172621	CLIC5	0.849566	-786	TTGGAATTCC	-

## Sheet: Sheet3
STAT1 binding motif (score >=0.819)
Gene ID	Gene Symbol	Score	Position	Sequence	Strand
NM_198095	BST2	1	-166	GGAAAATGAAACTG	+
NM_023386	RTP4	0.982463	-26	GGAAACTGAAACTG	+
NM_008331	IFIT1	0.982463	-107	GGAAAGTGAAACTG	-
NM_001033767	GM4951	0.972428	-134	GGAAAGTGAAACTA	-
NM_001289492	GBP3	0.97186	-56	AGAAACTGAAACTG	-
NM_145636	IL27	0.97186	-80	AGAAAGTGAAACTG	+
NM_008326	IRGM1	0.97186	-99	AGAAACCGAAACTG	+
NM_001139519	ZBP1	0.96723	-55	AGAAAATGAAACTT	-
NM_017466	CCRL2	0.96723	-772	AGAAAATGAAACTC	-
NM_021274	CXCL10	0.960296	-214	GGAAAGTGAAACTT	+
NM_010501	IFIT3	0.960296	-159	GGAAAGTGAAACTT	-
NM_011990	SLC7A11	0.958093	-315	GGAAAATGAAACAG	-
NM_015783	ISG15	0.957293	-79	GGAAAAGGAAACCG	+
NM_010554	IL1A	0.954195	-869	GGGAACTGAAACTA	+
NM_018738	IGTP	0.953628	-41	AGGAACTGAAACTG	+
NM_009369	TGFBI	0.949693	-212	AGAAACTGAAACTT	+
NM_001164327	PHF11B	0.94843	-51	AGAAAAAGAAACTA	+
NM_021893	CD274	0.945954	-178	AAAAAACGAAACTA	-
NM_008207	H2-T24	0.944203	-370	CGAAACCGAAACTG	-
NM_009735	B2M	0.943094	-146	AGAACATGAAACTG	+
NM_001135115	GM12250	0.943094	-43	AGAACATGAAACTG	-
NM_011611	CD40	0.940929	-501	AGAAAGAGAAACTG	+
NM_001243760	CIITA	0.936601	-281	AAAAAAGGAAACTG	-
NM_001083312	GBP7	0.930823	-50	GAGAACTGAAACTG	-
NM_133871	IFI44	0.926888	-9	GAAAACTGAAACTC	-
NM_175449	FAM26F	0.926374	-65	AGAAAGTGAAACCC	+
NM_011227	RAB20	0.922324	-825	GGGAAGCGAAACAG	+
NM_030194	SP110	0.920289	6	GAAAAATGAAAGTG	-
NM_001271676	IFI47	0.918936	-459	GAGAAAGGAAACTA	+
NM_001177627	SLC2A6	0.914082	-649	AAAAAACGAAACAG	-
NM_001145164	TGTP2	0.911721	-77	AGGAATCGAAACCG	+
NM_183162	HELZ2	0.910099	15	CAGAAACGAAACTG	+
NM_011331	CCL12	0.908333	-296	AAGAAAGGAAACTA	-
NM_007464	BIRC3	0.905098	-216	AAAAAGTGAAACCA	+
NM_009775	TSPO	0.904826	-440	GGAAAACAAAACTA	-
NM_011189	PSME1	0.902806	6	GGAAAGCGAAAGCA	-
NM_013606	MX2	0.902057	-946	GAGAAATGAAAGTG	+
NM_001039530	PARP14	0.901543	-61	AGGAAATGAAAGCG	+
NM_001037917	GM6377	0.897401	-311	CAAAAAAGAAACTG	-
NM_010260	GBP2	0.896592	-62	TGAAAGTGAAACTA	-
NM_145209	OASL1	0.895957	-652	GAAAAGAGAAACTC	-
NM_021384	RSAD2	0.895957	-109	GAAAACAGAAACTC	+
NM_013653	CCL5	0.895474	-153	GGAAAAGAAAACTG	-
NM_177371	TNFSF15	0.893558	-901	GGGAAATGAAAGAG	+
NM_001205313	STAT1	0.892717	-146	GAAAACCGAAAGTA	-
NM_001001892	H2-K1	0.892563	-107	CAGAAGTGAAACTG	-
NM_001143689	H2-Q4	0.892563	-156	CAGAAGTGAAACTG	-
NR_051981	H2-Q5	0.892563	-155	CAGAAGTGAAACTG	-
NM_001289704	CFLAR	0.892204	3	AGAAACCGAAAGCA	-
NM_010696	LCP2	0.891093	-86	GGTAAAGGAAACTA	+
NM_001164477	IFIH1	0.889953	31	CGAAACAGAAACCG	+
NM_001162921	ZC3H12C	0.888916	-792	GAGAACTGAAACAG	-
NM_010846	MX1	0.888916	-69	GAGAATTGAAACCG	-
NM_011905	TLR2	0.887458	-932	GGAAAGAGAAACAT	+
NM_008329	IFI204	0.885814	-63	AAGAAATGAAACAA	+
NM_001278601	TNF	0.885337	-332	GAGAACTGAAACCC	-
NM_013819	H2-M3	0.885337	-104	GAGAAGTGAAACCT	-
NM_023158	CXCL16	0.884574	35	GGGAAGTGAAAGCA	+
NM_013585	PSMB9	0.880072	-378	AGAAACCGAAAGCC	+
NM_010398	H2-T23	0.879197	-295	GGAAGGGGAAACTG	+
NM_008204	H2-M2	0.878664	-170	AAGAAGGGAAACTC	-
NM_153564	GBP5	0.878003	-168	TGAAATTGAAACTA	-
NM_031168	IL6	0.877241	-283	GGGAAAGAAAACTG	-
NM_001277179	GM1966	0.876687	-696	AGACAGTGAAACTA	-
NM_011809	ETS2	0.875589	-689	CAAAAAGGAAACCA	+
NR_015474	IL1BOS	0.875031	-387	GGTAAATGAAACCT	+
NM_001114665	FNBP1L	0.874007	-687	GGAAAGCGAACCCG	-
NM_001253872	ITGAL	0.873115	-814	AAAAAAAGAAACAA	+
NM_009982	CTSC	0.872955	-562	GGAAAACAAAACAG	+
NM_001033450	MNDA	0.872086	-38	GGAAATTGAAAGCT	+
NM_001170853	MNDAL	0.872086	-37	GGAAATCGAAAGCT	+
NM_172648	IFI205	0.872086	-135	GGAAATTGAAAGCT	+
NM_001012236	TREX1	0.86849	-7	AGGAAGTAAAACTG	-
NM_028808	P2RY13	0.866426	-618	AAGAAAGGAAACAA	+
NM_010090	DUSP2	0.865698	-661	GGGGAAAGAAACTG	+
NM_178931	TNFRSF14	0.865177	-61	GAAAAGTGAAAATG	-
NM_001139520	SAMHD1	0.863917	-138	GAAAAGCAAAACTG	-
NM_001099624	RAPGEF2	0.862703	23	AGAAAAGGAAGCTT	+
NM_001039701	IL1RN	0.862035	-75	AAAAAGAGAAACCT	-
NM_011408	SLFN2	0.861839	-62	AGGAAGTGAAAGCC	-
NM_008607	MMP13	0.860608	-149	GGAAATGGAAAATG	-
NM_012021	PRDX5	0.860568	-548	ACAACATGAAACTG	-
NM_013706	CD52	0.860504	-551	GGGAATTGAACCTG	+
NM_001033122	CD69	0.859743	-638	GGAAACAGAAAGCT	-
NM_009763	BST1	0.859631	-471	AGAAAAGGAAAGAC	+
NM_001146275	IIGP1	0.859348	-252	GGACATGGAAACTG	-
NM_019494	CXCL11	0.857697	-122	CAAAAGAGAAACTC	+
NM_139197	GBGT1	0.857029	-491	GGAAAGGGAAAATT	+
NM_030563	N4BP1	0.856355	-309	AGGAAAAGAAAATG	-
NM_001205052	JDP2	0.855383	-859	AGGAAGTGAAAGAA	-
NM_001256005	GBP4	0.854457	-83	CAAAACTGAAAGTA	-
NM_172777	GBP9	0.854457	-103	CAAAACTGAAAGTA	-
NM_194336	GBP6	0.854457	-153	CAAAACTGAAAGTA	-
NM_172621	CLIC5	0.852719	-942	AGAAAGAGAAAGAG	+
NM_001170851	KLRA2	0.85242	-291	AGAAAAAGAAAATT	+
NM_015790	ICOSL	0.849898	-303	AAGACAGGAAACTC	-
NM_007609	CASP4	0.849003	-1	GTAAAATGAAAGTT	-
NM_008599	CXCL9	0.846998	-213	GGGATGTGAAACCA	-
NM_011337	CCL3	0.846839	-338	TGGAACGGAAACTC	-
NM_013632	PNP	0.846731	-158	ATGAAACGAAACAG	-
NM_010119	EHD1	0.846431	-778	AGGAAGTGAAATCG	-
NM_013652	CCL4	0.84567	-121	CGAGAAAGAAACTG	-
NM_019388	CD86	0.845401	-882	AAAACAAGAAACCA	+
NM_001044740	SLC7A2	0.845166	-576	AGAAACGGATACTT	-
NM_178751	ORAI2	0.844815	-544	AGAAACTCAAACAG	-
NM_001013817	SP140	0.843194	-278	CAAAAATGATACTG	+
NM_010186	FCGR1	0.842964	-104	AGAAAAGGGAACAG	+
NM_001038643	SLCO3A1	0.842024	-752	GGAGAAAGAAACAG	-
NM_029084	SLAMF8	0.840487	-905	GAAAAAAGAAGCTA	+
NM_029509	GBP8	0.839974	-848	AGAAAAAGAAGCCA	+
NM_008102	GCH1	0.83992	-568	AAAAAAAGAGACTG	+
NM_133662	IER3	0.8384	-821	ACAACATGAAACTT	-
NM_153287	CSRNP1	0.837497	-786	AAAAAACCAAACCA	-
NM_001161730	TAP1	0.837006	-562	TGAAAGCGAAAGCG	+
NM_177861	TMEM67	0.836794	-579	AGGACTTGAAACAA	+
NM_001199275	TNIP1	0.834883	-469	AGAATGAGAAACTT	+
NM_138953	ELL2	0.8346	-902	GTAAAAAGAAACAA	-
NM_145857	NOD2	0.834487	-727	AGGAAGAGAAAGAG	-
NM_013737	PLA2G7	0.83398	-798	AGAAAGGGAACCCA	+
NM_009140	CXCL2	0.833624	-768	AGAAACAGAGACTT	-
NM_011157	SRGN	0.833248	-223	GGAAAAAGAAAAAA	+
NM_011333	CCL2	0.832986	-174	GAAGAGAGAAACTG	-
NM_199016	ENPP4	0.832451	-294	GGAAAGGCAAACCT	+
NM_011530	TAP2	0.831988	-549	GGAAAAACAAACAA	+
NM_013654	CCL7	0.831773	-126	AGGAATGGAAAATG	-
NM_001289686	ARHGEF3	0.831421	-646	AGAGAAAGAAACAG	-
NM_008551	MAPKAPK2	0.831147	-484	AAAAAGTAAAACTC	+
NM_010548	IL10	0.830451	-124	AAGAAATTAAACTC	+
NM_030720	GPR84	0.829615	-35	GAAATAAGAAACTC	-
NM_011854	OASL2	0.829511	-697	GAAAAACAAAACAA	+
NM_033601	BCL3	0.829461	-919	CAAAAAGGAAACGG	+
NM_025992	HERC6	0.828852	-200	GGAAGAAGAAAGTA	-
NM_010531	IL18BP	0.828712	-733	GAAAAAGGAAGCCA	-
NM_007536	BCL2A1D	0.828712	-691	GAAAAAGGAAGCCA	-
NM_009742	BCL2A1A	0.828712	-702	GAAAAAGGAAGCCA	-
NM_007534	BCL2A1B	0.828712	-746	GAAAAAGGAAGCCA	-
NM_001163645	OSBPL3	0.82715	-565	GGGAACTGTAACAA	+
NM_001048177	JAK2	0.826275	-561	TGGAAACGAAAGCA	+
NM_172833	MALT1	0.823161	-683	GAAAATCGAATCTT	+
NM_001161790	MEFV	0.822754	-89	GGGAACTGAGAGTA	-
NM_010493	ICAM1	0.822412	-833	AGGAGAGGAAACCC	+
NM_001164036	LY6E	0.822366	-147	GAGAACCAAAACCG	+
NM_001310038	CLCF1	0.821152	-909	AGGAAAGGAGACCC	+
NM_001281854	AOAH	0.821116	15	GGAAAAAGAAATAC	-
NM_010724	PSMB8	0.821031	-901	AGAACGGGACACTG	-
NM_019738	NUPR1	0.821031	-842	AGAGAGGGAAAGTG	+
NM_010577	ITGA5	0.819512	-652	AGAAGCTGAAAGTT	+
